# Supplementary material for: DataLad: distributed system for joint management of code, data, and their relationship
Source: J Open Source Softw. Author manuscript; Available in PMC 2024 Oct 28. (PMC11514317; doi:10.21105/joss.03262)
Supplement: 10.21105.joss.03262.jats [file NIHMS2026092-supplement-10_21105_joss_03262_jats.jats]

<?xml version="1.0" encoding="utf-8" ?>
<!DOCTYPE article PUBLIC "-//NLM//DTD JATS (Z39.96) Journal Publishing DTD v1.2 20190208//EN"
                  "JATS-publishing1.dtd">
<article xmlns:mml="http://www.w3.org/1998/Math/MathML" xmlns:xlink="http://www.w3.org/1999/xlink" dtd-version="1.2" article-type="other">
<front>
<journal-meta>
<journal-id></journal-id>
<journal-title-group>
<journal-title>Journal of Open Source Software</journal-title>
<abbrev-journal-title>JOSS</abbrev-journal-title>
</journal-title-group>
<issn publication-format="electronic">2475-9066</issn>
<publisher>
<publisher-name>Open Journals</publisher-name>
</publisher>
</journal-meta>
<article-meta>
<article-id pub-id-type="publisher-id">3262</article-id>
<article-id pub-id-type="doi">10.21105/joss.03262</article-id>
<title-group>
<article-title>DataLad: distributed system for joint management of code,
data, and their relationship</article-title>
</title-group>
<contrib-group>
<contrib contrib-type="author">
<contrib-id contrib-id-type="orcid">0000-0003-3456-2493</contrib-id>
<string-name>Yaroslav O. Halchenko</string-name>
<xref ref-type="aff" rid="aff-1"/>
</contrib>
<contrib contrib-type="author">
<string-name>Kyle Meyer</string-name>
<xref ref-type="aff" rid="aff-1"/>
</contrib>
<contrib contrib-type="author">
<contrib-id contrib-id-type="orcid">0000-0001-7628-0801</contrib-id>
<string-name>Benjamin Poldrack</string-name>
<xref ref-type="aff" rid="aff-2"/>
</contrib>
<contrib contrib-type="author">
<contrib-id contrib-id-type="orcid">0000-0002-0774-6564</contrib-id>
<string-name>Debanjum Singh Solanky</string-name>
<xref ref-type="aff" rid="aff-1"/>
</contrib>
<contrib contrib-type="author">
<contrib-id contrib-id-type="orcid">0000-0003-2917-3450</contrib-id>
<string-name>Adina S. Wagner</string-name>
<xref ref-type="aff" rid="aff-2"/>
</contrib>
<contrib contrib-type="author">
<string-name>Jason Gors</string-name>
<xref ref-type="aff" rid="aff-1"/>
</contrib>
<contrib contrib-type="author">
<string-name>Dave MacFarlane</string-name>
<xref ref-type="aff" rid="aff-3"/>
</contrib>
<contrib contrib-type="author">
<contrib-id contrib-id-type="orcid">0000-0002-2834-7220</contrib-id>
<string-name>Dorian Pustina</string-name>
<xref ref-type="aff" rid="aff-4"/>
</contrib>
<contrib contrib-type="author">
<contrib-id contrib-id-type="orcid">0000-0002-4387-3819</contrib-id>
<string-name>Vanessa Sochat</string-name>
<xref ref-type="aff" rid="aff-5"/>
</contrib>
<contrib contrib-type="author">
<contrib-id contrib-id-type="orcid">0000-0002-5312-6729</contrib-id>
<string-name>Satrajit S. Ghosh</string-name>
<xref ref-type="aff" rid="aff-6"/>
</contrib>
<contrib contrib-type="author">
<contrib-id contrib-id-type="orcid">0000-0002-3092-0612</contrib-id>
<string-name>Christian Mönch</string-name>
<xref ref-type="aff" rid="aff-2"/>
</contrib>
<contrib contrib-type="author">
<contrib-id contrib-id-type="orcid">0000-0002-6533-164X</contrib-id>
<string-name>Christopher J. Markiewicz</string-name>
<xref ref-type="aff" rid="aff-7"/>
</contrib>
<contrib contrib-type="author">
<contrib-id contrib-id-type="orcid">0000-0003-2213-7465</contrib-id>
<string-name>Laura Waite</string-name>
<xref ref-type="aff" rid="aff-2"/>
</contrib>
<contrib contrib-type="author">
<contrib-id contrib-id-type="orcid">0000-0002-9854-5118</contrib-id>
<string-name>Ilya Shlyakhter</string-name>
<xref ref-type="aff" rid="aff-8"/>
</contrib>
<contrib contrib-type="author">
<contrib-id contrib-id-type="orcid">0000-0001-9062-3778</contrib-id>
<string-name>Alejandro de la Vega</string-name>
<xref ref-type="aff" rid="aff-9"/>
</contrib>
<contrib contrib-type="author">
<contrib-id contrib-id-type="orcid">0000-0003-3641-3491</contrib-id>
<string-name>Soichi Hayashi</string-name>
<xref ref-type="aff" rid="aff-10"/>
</contrib>
<contrib contrib-type="author">
<contrib-id contrib-id-type="orcid">0000-0002-0936-317X</contrib-id>
<string-name>Christian Olaf Häusler</string-name>
<xref ref-type="aff" rid="aff-2"/>
<xref ref-type="aff" rid="aff-11"/>
</contrib>
<contrib contrib-type="author">
<contrib-id contrib-id-type="orcid">0000-0002-9794-749X</contrib-id>
<string-name>Jean-Baptiste Poline</string-name>
<xref ref-type="aff" rid="aff-12"/>
</contrib>
<contrib contrib-type="author">
<contrib-id contrib-id-type="orcid">0000-0002-0152-3490</contrib-id>
<string-name>Tobias Kadelka</string-name>
<xref ref-type="aff" rid="aff-2"/>
</contrib>
<contrib contrib-type="author">
<contrib-id contrib-id-type="orcid">0000-0001-7460-1157</contrib-id>
<string-name>Kusti Skytén</string-name>
<xref ref-type="aff" rid="aff-13"/>
</contrib>
<contrib contrib-type="author">
<contrib-id contrib-id-type="orcid">0000-0001-8282-2988</contrib-id>
<string-name>Dorota Jarecka</string-name>
<xref ref-type="aff" rid="aff-6"/>
</contrib>
<contrib contrib-type="author">
<contrib-id contrib-id-type="orcid">0000-0002-9377-0797</contrib-id>
<string-name>David Kennedy</string-name>
<xref ref-type="aff" rid="aff-14"/>
</contrib>
<contrib contrib-type="author">
<contrib-id contrib-id-type="orcid">0000-0002-1927-666X</contrib-id>
<string-name>Ted Strauss</string-name>
<xref ref-type="aff" rid="aff-15"/>
</contrib>
<contrib contrib-type="author">
<contrib-id contrib-id-type="orcid">0000-0002-1931-4734</contrib-id>
<string-name>Matt Cieslak</string-name>
<xref ref-type="aff" rid="aff-16"/>
</contrib>
<contrib contrib-type="author">
<contrib-id contrib-id-type="orcid">0000-0001-8432-5459</contrib-id>
<string-name>Peter Vavra</string-name>
<xref ref-type="aff" rid="aff-17"/>
</contrib>
<contrib contrib-type="author">
<contrib-id contrib-id-type="orcid">0000-0001-7037-2449</contrib-id>
<string-name>Horea-Ioan Ioanas</string-name>
<xref ref-type="aff" rid="aff-18"/>
</contrib>
<contrib contrib-type="author">
<contrib-id contrib-id-type="orcid">0000-0003-1952-5459</contrib-id>
<string-name>Robin Schneider</string-name>
<xref ref-type="aff" rid="aff-19"/>
</contrib>
<contrib contrib-type="author">
<contrib-id contrib-id-type="orcid">0000-0002-7814-8916</contrib-id>
<string-name>Mika Pflüger</string-name>
<xref ref-type="aff" rid="aff-20"/>
</contrib>
<contrib contrib-type="author">
<string-name>James V. Haxby</string-name>
<xref ref-type="aff" rid="aff-1"/>
</contrib>
<contrib contrib-type="author">
<contrib-id contrib-id-type="orcid">0000-0001-6363-2759</contrib-id>
<string-name>Simon B. Eickhoff</string-name>
<xref ref-type="aff" rid="aff-2"/>
<xref ref-type="aff" rid="aff-11"/>
</contrib>
<contrib contrib-type="author">
<contrib-id contrib-id-type="orcid">0000-0001-6398-6370</contrib-id>
<string-name>Michael Hanke</string-name>
<xref ref-type="aff" rid="aff-2"/>
<xref ref-type="aff" rid="aff-11"/>
</contrib>
<aff id="aff-1">
<institution-wrap>
<institution>Center for Open Neuroscience, Department of Psychological
and Brain Sciences, Dartmouth College, Hanover, NH, USA</institution>
</institution-wrap>
</aff>
<aff id="aff-2">
<institution-wrap>
<institution>Institute of Neuroscience and Medicine, Brain &amp;
Behaviour (INM-7), Research Center Jülich, Jülich, Germany</institution>
</institution-wrap>
</aff>
<aff id="aff-3">
<institution-wrap>
<institution>McGill Center for Integrative Neuroscience, Montreal,
Canada</institution>
</institution-wrap>
</aff>
<aff id="aff-4">
<institution-wrap>
<institution>CHDI Management/CHDI Foundation, Princeton, NJ,
USA</institution>
</institution-wrap>
</aff>
<aff id="aff-5">
<institution-wrap>
<institution>Lawrence Livermore National Lab, Livermore, CA,
USA</institution>
</institution-wrap>
</aff>
<aff id="aff-6">
<institution-wrap>
<institution>Massachusetts Institute of Technology, Cambridge, MA,
USA</institution>
</institution-wrap>
</aff>
<aff id="aff-7">
<institution-wrap>
<institution>Stanford University, Stanford, CA, USA</institution>
</institution-wrap>
</aff>
<aff id="aff-8">
<institution-wrap>
<institution>Quest Diagnostics, Marlborough, MA, USA</institution>
</institution-wrap>
</aff>
<aff id="aff-9">
<institution-wrap>
<institution>The University of Austin at Austin, Austin, TX,
USA</institution>
</institution-wrap>
</aff>
<aff id="aff-10">
<institution-wrap>
<institution>Indiana University, Bloomington, IN, USA</institution>
</institution-wrap>
</aff>
<aff id="aff-11">
<institution-wrap>
<institution>Institute of Systems Neuroscience, Medical Faculty,
Heinrich Heine University Düsseldorf, Düsseldorf, Germany</institution>
</institution-wrap>
</aff>
<aff id="aff-12">
<institution-wrap>
<institution>Faculty of Medicine and Health Sciences, McConnell Brain
Imaging Center, McGill University, Montreal, Canada</institution>
</institution-wrap>
</aff>
<aff id="aff-13">
<institution-wrap>
<institution>University of Oslo, Oslo, Norway</institution>
</institution-wrap>
</aff>
<aff id="aff-14">
<institution-wrap>
<institution>University of Massachusetts Medical School, Worcester, MA,
USA</institution>
</institution-wrap>
</aff>
<aff id="aff-15">
<institution-wrap>
<institution>Montreal Neurological Institute, McGill University,
Montreal, Canada</institution>
</institution-wrap>
</aff>
<aff id="aff-16">
<institution-wrap>
<institution>University of Pennsylvania, Philadelphia, PA</institution>
</institution-wrap>
</aff>
<aff id="aff-17">
<institution-wrap>
<institution>Department of Biological Psychology,
Otto-von-Guericke-University Magdeburg, Magdeburg, Germany</institution>
</institution-wrap>
</aff>
<aff id="aff-18">
<institution-wrap>
<institution>Department of Biological Engineering, Massachusetts
Institute of Technology, Cambridge, USA</institution>
</institution-wrap>
</aff>
<aff id="aff-19">
<institution-wrap>
<institution>Independent Developer, Germany</institution>
</institution-wrap>
</aff>
<aff id="aff-20">
<institution-wrap>
<institution>Potsdam Institute for Climate Impact Research (PIK) e. V.,
Potsdam, Germany</institution>
</institution-wrap>
</aff>
</contrib-group>
<pub-date date-type="pub" publication-format="electronic" iso-8601-date="2021-03-24">
<day>24</day>
<month>3</month>
<year>2021</year>
</pub-date>
<volume>6</volume>
<issue>63</issue>
<fpage>3262</fpage>
<permissions>
<copyright-statement>Authors of papers retain copyright and release the
work under a Creative Commons Attribution 4.0 International License (CC
BY 4.0)</copyright-statement>
<copyright-year>2021</copyright-year>
<copyright-holder>The article authors</copyright-holder>
<license license-type="open-access" xlink:href="https://creativecommons.org/licenses/by/4.0/">
<license-p>Authors of papers retain copyright and release the work under
a Creative Commons Attribution 4.0 International License (CC BY
4.0)</license-p>
</license>
</permissions>
<kwd-group kwd-group-type="author">
<kwd>Python</kwd>
<kwd>command line</kwd>
<kwd>version control</kwd>
<kwd>data management</kwd>
<kwd>data distribution</kwd>
<kwd>data provenance</kwd>
<kwd>reproducibility</kwd>
</kwd-group>
</article-meta>
</front>
<body>
<sec id="summary">
  <title>Summary</title>
  <p>DataLad is a Python-based tool for the joint management of code,
  data, and their relationship, built on top of a versatile system for
  data logistics
  (<ext-link ext-link-type="uri" xlink:href="https://git-annex.branchable.com">git-annex</ext-link>)
  and the most popular distributed version control system
  (<ext-link ext-link-type="uri" xlink:href="https://git-scm.com">Git</ext-link>).
  It adapts principles of open-source software development and
  distribution to address the technical challenges of data management,
  data sharing, and digital provenance collection across the life cycle
  of digital objects. DataLad aims to make data management as easy as
  managing code. It streamlines procedures to consume, publish, and
  update data, for data of any size or type, and to link them as
  precisely versioned, lightweight dependencies. DataLad helps to make
  science more reproducible and FAIR
  (<xref alt="Wilkinson et al., 2016" rid="ref-FAIR2016" ref-type="bibr">Wilkinson
  et al., 2016</xref>). It can capture complete and actionable process
  provenance of data transformations to enable automatic re-computation.
  The DataLad project
  (<ext-link ext-link-type="uri" xlink:href="http://datalad.org">datalad.org</ext-link>)
  delivers a completely open, pioneering platform for flexible
  decentralized research data management (RDM)
  (<xref alt="Hanke, Pestilli, et al., 2021" rid="ref-Hanke_2021" ref-type="bibr">Hanke,
  Pestilli, et al., 2021</xref>). It features a Python and a
  command-line interface, an extensible architecture, and does not
  depend on any centralized services but facilitates interoperability
  with a plurality of existing tools and services. In order to maximize
  its utility and target audience, DataLad is available for all major
  operating systems, and can be integrated into established workflows
  and environments with minimal friction.</p>
</sec>
<sec id="statement-of-need">
  <title>Statement of Need</title>
  <p>Code, data and computing environments are core components of
  scientific projects. While the collaborative development and use of
  research software and code is streamlined with established procedures
  and infrastructures, such as software distributions, distributed
  version control systems, and social coding portals like GitHub, other
  components of scientific projects are not as transparently managed or
  accessible. Data consumption is complicated by disconnected data
  portals that require a large variety of different data access and
  authentication methods. Compared with code in software development,
  data tend not to be as precisely identified because data versioning is
  rarely or only coarsely practiced. Scientific computation is not
  reproducible enough, because data provenance, the information of how a
  digital file came to be, is often incomplete and rarely automatically
  captured. Last but not least, in the absence of standardized data
  <italic>packages</italic>, there is no uniform way to declare
  actionable data dependencies and derivative relationships between
  inputs and outputs of a computation. DataLad aims to solve these
  issues by providing streamlined, transparent management of code, data,
  computing environments, and their relationship. It provides targeted
  interfaces and interoperability adapters to established scientific and
  commercial tools and services to set up unobstructed, unified access
  to all elements of scientific projects. This unique set of features
  enables workflows that are particularly suited for reproducible
  science, such as actionable process provenance capture for arbitrary
  command execution that affords automatic re-execution. To this end, it
  builds on and extends two established tools for version control and
  transport logistics, Git and git-annex.</p>
  <sec id="why-git-and-git-annex">
    <title>Why Git and git-annex?</title>
    <p>Git is the most popular version control system for software
    development<xref ref-type="fn" rid="fn1">1</xref>. It is a
    distributed content management system, specifically tuned towards
    managing and collaborating on text files, and excels at making all
    committed content reliably and efficiently available to all clones
    of a repository. At the same time, Git is not designed to
    efficiently handle large (e.g., over a gigabyte) or binary files
    (see, e.g.,
    <xref alt="Kenlon, 2016" rid="ref-opensourceU003Agit-binary" ref-type="bibr">Kenlon,
    2016</xref>). This makes it hard or impossible to use Git directly
    for distributed data storage with tailored access to individual
    files. Git-annex takes advantage of Git’s ability to efficiently
    manage textual information to overcome this limitation. File content
    handled by git-annex is placed into a managed repository annex,
    which avoids committing the file content directly to Git. Instead,
    git-annex commits a compact reference, typically derived from the
    checksum of a file’s content, that enables identification and
    association of a file name with the content. Using these
    identifiers, git-annex tracks content availability across all
    repository clones and external resources such as URLs pointing to
    individual files on the web. Upon user request, git-annex
    automatically manages data transport to and from a local repository
    annex at a granularity of individual files. With this simple
    approach, git-annex enables separate and optimized implementations
    for identification and transport of arbitrarily large files, using
    an extensible set of protocols, while retaining the distributed
    nature and compatibility with versatile workflows for versioning and
    collaboration provided by Git.</p>
  </sec>
  <sec id="what-does-datalad-add-to-git-and-git-annex">
    <title>What does DataLad add to Git and git-annex?</title>
    <p><bold>Easy to use modularization.</bold> Research workflows
    impose additional demands for an efficient research data management
    platform besides version control and data transport. Many research
    datasets contain millions of files, but a large number of files
    precludes managing such a dataset in a single Git repository, even
    if the total storage demand is not huge. Partitioning such datasets
    into smaller, linked components (e.g., one subdataset per sample in
    a dataset comprising thousands) allows for scalable management.
    Research datasets and projects can also be heterogeneous, comprising
    different data sources or evolving data across different processing
    stages, and with different pace. Beyond scalability, modularization
    into homogeneous components also enables efficient reuse of a
    selected subset of datasets and for recording a derivative
    relationship between datasets. Git’s <italic>submodule</italic>
    mechanism provides a way to nest individual repositories via
    unambiguously versioned linkage, but Git operations must still be
    performed within each individual repository. To achieve modularity
    without impeding usability, DataLad simplifies working with the
    resulting hierarchies of Git repositories via recursive operations
    across dataset boundaries. With this, DataLad provides a
    “mono-repo”-like user experience in datasets with arbitrarily deep
    nesting, and makes it trivial to operate on individual files deep in
    the hierarchy or entire trees of datasets. A testament of this is
    <ext-link ext-link-type="uri" xlink:href="http://datasets.datalad.org">datasets.datalad.org</ext-link>,
    created as the project’s initial goal to provide a data distribution
    with unified access to already available public data archives in
    neuroscience, such as
    <ext-link ext-link-type="uri" xlink:href="http://crcns.org">crcns.org</ext-link>
    and
    <ext-link ext-link-type="uri" xlink:href="http://openfmri.org">openfmri.org</ext-link>.
    It is curated by the DataLad team and provides, at the time of
    publication, streamlined access to over 260 TBs of data across over
    5,000 subdatasets from a wide range of projects and dozens of
    archives in a fully modularized way.</p>
    <p><bold>Re-executable annotation of changes.</bold> Digital
    provenance is crucial for the trustworthiness and reproducibility of
    a research result, and contributes to the reusability aspect of the
    FAIR principles
    (<xref alt="Wilkinson et al., 2016" rid="ref-FAIR2016" ref-type="bibr">Wilkinson
    et al., 2016</xref>). Knowing which code and data were used is
    essential, but, for changes that are programmatically introduced,
    how a command or script was invoked is another key piece of
    information to capture. One approach is to include this information
    in the Git commit message that accompanies a change, but doing so
    manually is tedious and error prone. To solve this, DataLad supports
    executing a command and automatically generating a commit message
    that includes a structured record with comprehensive details on the
    invocation. In addition to providing reliable information about past
    command-line invocations, these machine-readable records make it
    possible to easily re-execute commands (e.g., to verify if a result
    is computationally reproducible or to apply an analog change to a
    different dataset state).</p>
    <p><bold>Targeted interfaces and interoperability adapters.</bold>
    Interoperability with scientific or commercial computing and storage
    services allows researchers to integrate data management routines
    into their established workflows with minimal friction. Git can
    already interact with other local or remote repositories via
    standard or custom network transport protocols. DataLad implements
    support for additional services that require custom protocols, such
    as the Open Science Framework (OSF)
    (<xref alt="Hanke, Poldrack, et al., 2021" rid="ref-datalad-osfU003Azenodo" ref-type="bibr">Hanke,
    Poldrack, et al., 2021</xref>). Git-annex readily provides access to
    a wide range of external data storage resources via a large set of
    protocols. DataLad builds on this support and adds, for example,
    more fine-grained access (e.g. direct access to individual
    components contained in an archive hosted on cloud storage) or
    specialized services, such as XNAT
    (<ext-link ext-link-type="uri" xlink:href="http://www.xnat.org">www.xnat.org</ext-link>).
    Efficient and seamless access to scientific data is implemented
    using the <italic>special remote</italic> protocol provided by
    git-annex
    (<xref alt="Hess, 2013" rid="ref-git-annexU003Aspecial_remotes_protocol" ref-type="bibr">Hess,
    2013</xref>), through which external tools, like DataLad, can
    provide custom transport functionality transparently to a user. With
    this approach, DataLad and other projects can jointly facilitate
    access to an ever-growing collection of resources
    (<xref alt="Hess, 2011" rid="ref-git-annexU003Aspecial_remotes" ref-type="bibr">Hess,
    2011</xref>) and overcome technological limitations of storage
    solutions, like file size or inode limits.</p>
    <p><bold>Metadata management.</bold> Metadata are essential for
    scientific discovery, as they are routinely used to complete all
    data analyses. Metadata is the core concept behind Git and git-annex
    functioning: Git records and uses metadata about each change
    (author, date, description, original state, etc) for each commit.
    Git-annex manages metadata about content availability and allows to
    associate additional arbitrary key-value pairs to any annexed
    content. Files managed by git and git-annex can in turn be of
    standardized file formats comprised of data with rich metadata
    records. Moreover, entire repositories might conform to a standard
    (e.g., BIDS
    (<xref alt="Gorgolewski et al., 2016" rid="ref-bidsU003Apaper" ref-type="bibr">Gorgolewski
    et al., 2016</xref>)) or provide a standardized dataset descriptor
    (e.g.,
    <ext-link ext-link-type="uri" xlink:href="https://frictionlessdata.io/data-package/">Frictionless
    data package</ext-link>). To facilitate metadata availability and
    utility, DataLad provides an extensible framework for metadata
    extraction and aggregation. Metadata for each file (contained in the
    file or recorded by git and git-annex) or associated with the entire
    dataset can be extracted into a collection of machine-readable
    (JSON) records and aggregated across all contained subdatasets. Such
    simple mechanism makes it possible to provide immediate access to
    metadata about all contained data within a larger super-dataset
    (such as
    <ext-link ext-link-type="uri" xlink:href="http://datasets.datalad.org">datasets.datalad.org</ext-link>).</p>
  </sec>
</sec>
<sec id="overview-of-datalad-and-its-ecosystem">
  <title>Overview of DataLad and its ecosystem</title>
  <sec id="design-principles">
    <title>Design principles</title>
    <p>Besides the free software nature and open processes of the
    DataLad project, the development of DataLad is guided by four
    principles to ensure its open and domain agnostic nature, to
    maximize the long-term utility of its datasets and to minimize
    users’ technical debt:</p>
    <list list-type="bullet">
      <list-item>
        <p>Datasets and the files they comprise are the only two
        recognized entities</p>
      </list-item>
      <list-item>
        <p>A dataset is a Git repository with an
        <italic>optional</italic> annex</p>
      </list-item>
      <list-item>
        <p>Minimization of custom procedures and data structures</p>
      </list-item>
      <list-item>
        <p>Complete decentralization, with no required central server or
        service, but maximum interoperability with existing 3rd-party
        resources and infrastructure</p>
      </list-item>
    </list>
    <p>In conjunction, these principles aim to reduce the risk of
    adoption for DataLad users. They foster the resilience of an
    ecosystem using DataLad datasets as a standard package format for
    any digital objects by avoiding any critical dependency on service
    deployments governed by central entities, and even on DataLad
    itself, for access to any resources managed with DataLad.</p>
  </sec>
  <sec id="datalad-core">
    <title>DataLad core</title>
    <p>The <monospace>datalad</monospace> Python package provides both a
    Python library and a command line tool which expose core DataLad
    functionality to fulfill a wide range of decentralized RDM use cases
    for any domain. All DataLad commands operate on <italic>DataLad
    datasets</italic>. On a technical level, these datasets are Git
    repositories with additional metadata. On a conceptual level, they
    constitute an overlay structure that allows to version control files
    of any size, track and publish files in a distributed fashion, and
    record, publish, and execute actionable provenance of files and file
    transformations.
    <xref alt="Figure 1" rid="figU003Aone">Figure 1</xref> summarizes
    key commands and concepts for local or distributed data and
    provenance management.</p>
    <fig>
      <caption><p>Schematic overview of a dataset, datasets nesting, and
      selected commands for content and dataset management. A more
      comprehensive cheatsheet is provided in the DataLad handbook
      (<xref alt="Wagner, 2020" rid="ref-datalad-handbookU003Acheatsheet" ref-type="bibr">Wagner,
      2020</xref>).
      <styled-content id="figU003Aone"></styled-content></p></caption>
      <graphic mimetype="image" mime-subtype="png" xlink:href="media/figures/fig1.png" xlink:title="" />
    </fig>
    <p>DataLad’s features can be flexibly integrated into standard
    scientific workflows. For example, by using the concept of dataset
    nesting to modularize the evolution of a research project, DataLad
    can fulfill the YODA principles for reproducible science
    (<xref alt="YODA Team, 2021" rid="ref-yodaU003Amyyoda" ref-type="bibr">YODA
    Team, 2021</xref>), and, with this simple paradigm, facilitate
    efficient access, composition, scalability, reuse, sharing, and
    reproducibility of results (see
    <xref alt="Figure 2" rid="figU003Atwo">Figure 2</xref>). With core
    commands that aim to simplify operation of the underlying tools,
    DataLad makes RDM workflows more accessible to novices and experts
    alike. Importantly, compatibility with all Git/git-annex
    functionality is retained.</p>
    <fig>
      <caption><p>DataLad datasets are reusable modular components,
      which can be nested to establish a complete provenance trail all
      the way from a publication to the original data. Various access
      schemes to datasets and data are provided, and further
      extensibility is a key architectural
      property.<styled-content id="figU003Atwo"></styled-content></p></caption>
      <graphic mimetype="image" mime-subtype="png" xlink:href="media/figures/datalad-nesting-access.png" xlink:title="" />
    </fig>
  </sec>
  <sec id="extensions">
    <title>Extensions</title>
    <p>Like Git and git-annex, DataLad core is a generic tool that is
    not specifically tuned to particular data types or use cases. It
    offers a robust foundation to build more specialized solutions on
    top of. <italic>DataLad extensions</italic>, stand-alone Python
    packages with additional DataLad functionality, extend DataLad with
    domain-focused or technology-specific features. A dedicated
    <ext-link ext-link-type="uri" xlink:href="https://github.com/datalad/datalad-extension-template">datalad-extension-template</ext-link>
    repository provides a starting point for creating new DataLad
    extensions. Some established extensions include:</p>
    <list list-type="bullet">
      <list-item>
        <p><ext-link ext-link-type="uri" xlink:href="https://github.com/datalad/datalad-container">datalad-container</ext-link>
        (<xref alt="Meyer et al., 2021" rid="ref-datalad-containerU003Azenodo" ref-type="bibr">Meyer
        et al., 2021</xref>) to simplify management and use of Docker
        and Singularity containers typically containing complete
        computational environments</p>
      </list-item>
      <list-item>
        <p><ext-link ext-link-type="uri" xlink:href="https://github.com/datalad/datalad-crawler">datalad-crawler</ext-link>
        (<xref alt="Halchenko et al., 2021" rid="ref-datalad-crawlerU003Azenodo" ref-type="bibr">Halchenko
        et al., 2021</xref>) to automate creation and updates of DataLad
        datasets from external resources</p>
      </list-item>
      <list-item>
        <p><ext-link ext-link-type="uri" xlink:href="https://github.com/datalad/datalad-neuroimaging">datalad-neuroimaging</ext-link>
        (<xref alt="Hanke et al., 2020" rid="ref-datalad-neuroimagingU003Azenodo" ref-type="bibr">Hanke
        et al., 2020</xref>) to provide neuroimaging-specific procedures
        and metadata extractors</p>
      </list-item>
      <list-item>
        <p><ext-link ext-link-type="uri" xlink:href="https://github.com/datalad/datalad-osf/">datalad-osf</ext-link>
        (<xref alt="Hanke, Poldrack, et al., 2021" rid="ref-datalad-osfU003Azenodo" ref-type="bibr">Hanke,
        Poldrack, et al., 2021</xref>) to collaborate using DataLad
        through the Open Science Framework (OSF)</p>
      </list-item>
      <list-item>
        <p><ext-link ext-link-type="uri" xlink:href="https://github.com/datalad/datalad-ukbiobank/">datalad-ukbiobank</ext-link>
        (<xref alt="Hanke, Waite, et al., 2021" rid="ref-datalad-ukbU003Azenodo" ref-type="bibr">Hanke,
        Waite, et al., 2021</xref>) obtain and BIDS-normalize imaging
        data releases of the UKBiobank</p>
      </list-item>
    </list>
    <p>The same mechanism of extensions is used for rapid development of
    new functionality to later be moved into the core tool (e.g.,
    <ext-link ext-link-type="uri" xlink:href="https://github.com/datalad/datalad-metalad/">datalad-metalad</ext-link>).
    The
    <ext-link ext-link-type="uri" xlink:href="https://github.com/datalad/datalad-extensions/">datalad-extensions</ext-link>
    repository provides a list of extensions and continuous integration
    testing of their released versions against released and development
    versions of the DataLad core.</p>
  </sec>
  <sec id="external-uses-and-integrations">
    <title>External uses and integrations</title>
    <p>DataLad can be used as an independent tool to access and manage
    data (see e.g. Wittkuhn &amp; Schuck
    (<xref alt="2021" rid="ref-Wittkuhn_2021" ref-type="bibr">2021</xref>),
    Gautheron et al.
    (<xref alt="2021" rid="ref-Gautheron_2021" ref-type="bibr">2021</xref>),
    Gautheron
    (<xref alt="2021" rid="ref-datasetsU003ALAAC-LSCP" ref-type="bibr">2021</xref>))
    or as a core technology behind another tool or a larger platform
    (e.g. Far et al.
    (<xref alt="2021" rid="ref-jtrack" ref-type="bibr">2021</xref>)).
    <ext-link ext-link-type="uri" xlink:href="http://templateflow.github.io/">TemplateFlow</ext-link>
    (<xref alt="Ciric et al., 2021" rid="ref-Ciric_2021" ref-type="bibr">Ciric
    et al., 2021</xref>) uses DataLad for the management of neuroimaging
    templates.
    <ext-link ext-link-type="uri" xlink:href="http://openneuro.org">OpenNeuro</ext-link>
    uses DataLad for data logistics with data deposition to a public S3
    bucket.
    <ext-link ext-link-type="uri" xlink:href="https://github.com/CONP-PCNO/">CONP-PCNO</ext-link>
    adopts aforementioned features for modular composition and nesting
    to deliver a rich collection of datasets with public or restricted
    access to data.
    <ext-link ext-link-type="uri" xlink:href="http://reproman.repronim.org">ReproMan</ext-link>
    integrates with DataLad to provide version control and data
    logistics.
    <ext-link ext-link-type="uri" xlink:href="https://www.datalad.org/integrations.html">www.datalad.org/integrations.html</ext-link>
    provides a more complete list of DataLad usage and integration with
    other projects, and Hanke, Pestilli, et al.
    (<xref alt="2021" rid="ref-Hanke_2021" ref-type="bibr">2021</xref>)
    provides a systematic depiction of DataLad as a system for
    decentralized RDM used by a number of projects.</p>
  </sec>
  <sec id="documentation">
    <title>Documentation</title>
    <p>Developer-focused technical documentation at
    <ext-link ext-link-type="uri" xlink:href="http://docs.datalad.org">docs.datalad.org</ext-link>,
    with detailed descriptions of the command line and Python
    interfaces, is automatically generated from the DataLad core
    repository. A comprehensive
    <ext-link ext-link-type="uri" xlink:href="http://handbook.datalad.org">handbook</ext-link>
    (<xref alt="Wagner et al., 2021a" rid="ref-datalad-handbookU003Azenodo" ref-type="bibr">Wagner
    et al., 2021a</xref>) provides user-oriented documentation with an
    introduction to research data management, and numerous use case
    descriptions for novice and advanced users of all backgrounds
    (<xref alt="Wagner et al., 2021b" rid="ref-datalad-handbookU003Ause-cases" ref-type="bibr">Wagner
    et al., 2021b</xref>).</p>
  </sec>
  <sec id="installation">
    <title>Installation</title>
    <p>The handbook provides
    <ext-link ext-link-type="uri" xlink:href="http://handbook.datalad.org/r.html?install">installation
    instructions</ext-link> for all major operating systems. DataLad
    releases are distributed through
    <ext-link ext-link-type="uri" xlink:href="https://pypi.org/project/datalad">PyPI</ext-link>,
    <ext-link ext-link-type="uri" xlink:href="https://tracker.debian.org/pkg/datalad">Debian</ext-link>,
    <ext-link ext-link-type="uri" xlink:href="http://neuro.debian.net/pkgs/datalad.html">NeuroDebian</ext-link>,
    <ext-link ext-link-type="uri" xlink:href="https://formulae.brew.sh/formula/datalad">brew</ext-link>,
    and
    <ext-link ext-link-type="uri" xlink:href="https://anaconda.org/conda-forge/datalad">conda-forge</ext-link>.
    The
    <ext-link ext-link-type="uri" xlink:href="https://github.com/datalad/datalad-installer">datalad-installer</ext-link>
    (also available from PyPI) streamlines the installation of DataLad
    and its dependencies, in particular git-annex, across a range of
    deployment scenarios, such as continuous integration systems, or
    high-performance computing (HPC) environments.</p>
  </sec>
  <sec id="development">
    <title>Development</title>
    <p>DataLad has been developed openly in a public repository
    (<ext-link ext-link-type="uri" xlink:href="https://github.com/datalad/datalad">github.com/datalad/datalad</ext-link>)
    since its inception in 2013. At the time of this publication, the
    repository amassed over 13.5k commits, 2.5k merged PRs, and 2.3k
    closed (+700 open) issues from over 30 contributors. Issue tracker,
    labels, milestones, and pull requests are used to coordinate
    development. The development process of DataLad is not isolated from
    its foundational building blocks. For every new feature or bug fix
    the most appropriate software layer is determined to maximize the
    size of the benefitting user base and, importantly, also the
    associated developer audience. This strategy aims to achieve a
    robust integration with the larger open source software ecosystem,
    and simultaneously minimize the total technical debt carried solely
    by the DataLad development team. Consequently, DataLad development
    is tightly connected to and involves frequent communication with the
    git-annex project and its main developer Joey Hess
    (<xref alt="Hess &amp; DataLad Team, 2016" rid="ref-git-annexU003Aprojects-datalad" ref-type="bibr">Hess
    &amp; DataLad Team, 2016</xref>). To guarantee robust operation
    across various deployments, DataLad heavily utilizes continuous
    integration platforms (Appveyor, GitHub actions, and Travis CI) for
    testing DataLad core, building and testing git-annex (in a dedicated
    <ext-link ext-link-type="uri" xlink:href="https://github.com/datalad/git-annex">github.com/datalad/git-annex</ext-link>),
    and integration testing with DataLad extensions
    (<ext-link ext-link-type="uri" xlink:href="https://github.com/datalad/datalad-extensions/">datalad-extensions</ext-link>).</p>
  </sec>
  <sec id="contributions">
    <title>Contributions</title>
    <p>DataLad is free and open source software and encourages
    unconstrained use and reuse in any context. Therefore, DataLad is
    released under
    <ext-link ext-link-type="uri" xlink:href="https://en.wikipedia.org/wiki/Debian_Free_Software_Guidelines">DFSG</ext-link>-
    and
    <ext-link ext-link-type="uri" xlink:href="https://opensource.org/osd">OSI</ext-link>-compliant
    MIT/Expat license. License terms for reused components in the
    code-base are provided in the
    <ext-link ext-link-type="uri" xlink:href="https://github.com/datalad/datalad/blob/master/COPYING">COPYING</ext-link>
    file. The project aims to promote contributions rather than detached
    developments in forks and anyone is highly welcome to contribute to
    DataLad in any form under these terms. Technical and procedural
    guidelines for such contributions can be found in the
    <ext-link ext-link-type="uri" xlink:href="https://github.com/datalad/datalad/blob/master/CONTRIBUTING.md">CONTRIBUTING.md</ext-link>
    file shipped within DataLad’s source repository. Contributors are
    acknowledged on the project website, and also credited in the form
    of co-authorship in the Zenodo-based archival of software releases.
    All co-authors of this paper as well as the contributors
    acknowledged below have added to the project with code- or
    non-code-based contributions, and we thank past, present, and future
    contributors of this community for their involvement and work.</p>
  </sec>
</sec>
<sec id="conflicts-of-interest">
  <title>Conflicts of interest</title>
  <p>There are no conflicts to declare.</p>
</sec>
<sec id="acknowledgements">
  <title>Acknowledgements</title>
  <p>We express our gratitude to Joey Hess for the development and
  maintenance of git-annex, and for years of productive collaboration
  with the DataLad team. We would like to extend our gratitude to Joey
  Zhou, Matteo Visconti di Oleggio Castello, John T. Wodder II, Satya
  Ortiz-Gagné, Jörg Stadler, Andrew Connolly, John Lee, Nolan Nichols,
  Elizabeth DuPre, Cécile Madjar, Gergana Alteva, Timo Dickscheid, Alex
  Waite for notable contributions to the codebase, bug reports,
  recommendations, and promotion of DataLad.</p>
  <p>DataLad development was made possible thanks to support by NSF
  <ext-link ext-link-type="uri" xlink:href="http://www.nsf.gov/awardsearch/showAward?AWD_ID=1429999">1429999</ext-link>,
  <ext-link ext-link-type="uri" xlink:href="http://www.nsf.gov/awardsearch/showAward?AWD_ID=1912266">1912266</ext-link>
  (PI: Halchenko) and BMBF 01GQ1411, 01GQ1905 (PI: Hanke) through the
  <ext-link ext-link-type="uri" xlink:href="https://www.nsf.gov/funding/pgm_summ.jsp?pims_id=5147">CRCNS</ext-link>
  program. It received significant contributions from ReproNim
  <ext-link ext-link-type="uri" xlink:href="https://projectreporter.nih.gov/project_info_details.cfm?aid=8999833&amp;map=y">1P41EB019936-01A1</ext-link>
  (PI: Kennedy) and DANDI
  <ext-link ext-link-type="uri" xlink:href="https://projectreporter.nih.gov/project_info_description.cfm?aid=9981835&amp;icde=53349087">5R24MH117295-02</ext-link>
  (PIs: Ghosh, Halchenko) NIH projects. It also received contributions
  from the Canadian Open Neuroscience Platform and the NeuroHub (Co-PI:
  Poline) projects thanks in part to funding from a Brain Canada
  Platform Support Grant Competition Award in addition to funds and
  in-kind support from sponsor organizations, and from the Canada First
  Research Excellence Fund, awarded through the Healthy Brains, Healthy
  Lives initiative at McGill University, and the Brain Canada Foundation
  with support from Health Canada. This development was supported by the
  European Regional Development Fund (Project: Center for Behavioral
  Brain Sciences Magdeburg, Imaging Platform, PI: Hanke), the European
  Union’s Horizon 2020 research and innovation programme under grant
  agreements
  <ext-link ext-link-type="uri" xlink:href="https://cordis.europa.eu/project/id/945539">Human
  Brain Project (SGA3, H2020-EU.3.1.5.3, grant no. 945539;
  Co-Investigators: Eickhoff, Hanke)</ext-link>, and
  <ext-link ext-link-type="uri" xlink:href="https://cordis.europa.eu/project/id/826421">Virtual
  Brain Cloud (H2020-EU.3.1.5.3, grant no. 826421; PI:
  Eickhoff)</ext-link>, the Deutsche Forschungsgemeinschaft (DFG, German
  Research Foundation) under grants
  <ext-link ext-link-type="uri" xlink:href="https://gepris.dfg.de/gepris/projekt/431549029">SFB
  1451 (431549029; Co-PIs: Eickhoff, Hanke)</ext-link> and
  <ext-link ext-link-type="uri" xlink:href="https://gepris.dfg.de/gepris/projekt/269953372">IRTG
  2150 (269953372; Co-PIs: Eickhoff, Hanke)</ext-link>.</p>
</sec>
</body>
<back>
<ref-list>
  <ref-list>
    <ref id="ref-Hanke_2021">
      <element-citation publication-type="article-journal">
        <person-group person-group-type="author">
          <name><surname>Hanke</surname><given-names>Michael</given-names></name>
          <name><surname>Pestilli</surname><given-names>Franco</given-names></name>
          <name><surname>Wagner</surname><given-names>Adina S.</given-names></name>
          <name><surname>Markiewicz</surname><given-names>Christopher J.</given-names></name>
          <name><surname>Poline</surname><given-names>Jean-Baptiste</given-names></name>
          <name><surname>Halchenko</surname><given-names>Yaroslav O.</given-names></name>
        </person-group>
        <article-title>In defense of decentralized research data management</article-title>
        <source>Neuroforum</source>
        <publisher-name>Walter de Gruyter GmbH</publisher-name>
        <year iso-8601-date="2021-01">2021</year><month>01</month>
        <volume>27</volume>
        <issue>1</issue>
        <uri>https://doi.org/10.1515/nf-2020-0037</uri>
        <pub-id pub-id-type="doi">10.1515/nf-2020-0037</pub-id>
      </element-citation>
    </ref>
    <ref id="ref-datalad-ukbU003Azenodo">
      <element-citation publication-type="book">
        <person-group person-group-type="author">
          <name><surname>Hanke</surname><given-names>Michael</given-names></name>
          <name><surname>Waite</surname><given-names>Laura K.</given-names></name>
          <name><surname>Poline</surname><given-names>Jean-Baptiste</given-names></name>
          <name><surname>Hutton</surname><given-names>Alexandre</given-names></name>
        </person-group>
        <source>DataLad extension for working with the UKbiobank</source>
        <publisher-name>Zenodo</publisher-name>
        <year iso-8601-date="2021">2021</year>
        <uri>https://doi.org/10.5281/zenodo.4773629</uri>
        <pub-id pub-id-type="doi">10.5281/zenodo.4773629</pub-id>
      </element-citation>
    </ref>
    <ref id="ref-datalad-containerU003Azenodo">
      <element-citation>
        <person-group person-group-type="author">
          <name><surname>Meyer</surname><given-names>Kyle</given-names></name>
          <name><surname>Hanke</surname><given-names>Michael</given-names></name>
          <name><surname>Halchenko</surname><given-names>Yaroslav</given-names></name>
          <name><surname>Poldrack</surname><given-names>Benjamin</given-names></name>
          <name><surname>Wagner</surname><given-names>Adina</given-names></name>
        </person-group>
        <article-title>datalad-container: DataLad extension for working with computational containers</article-title>
        <publisher-name>Zenodo</publisher-name>
        <year iso-8601-date="2021">2021</year>
        <uri>https://zenodo.org/record/2431914</uri>
        <pub-id pub-id-type="doi">10.5281/ZENODO.2431914</pub-id>
      </element-citation>
    </ref>
    <ref id="ref-datalad-crawlerU003Azenodo">
      <element-citation>
        <person-group person-group-type="author">
          <name><surname>Halchenko</surname><given-names>Yaroslav</given-names></name>
          <name><surname>Hanke</surname><given-names>Michael</given-names></name>
          <name><surname>Meyer</surname><given-names>Kyle</given-names></name>
          <name><surname>Olson</surname><given-names>Taylor</given-names></name>
          <string-name>Chaselgrove</string-name>
          <name><surname>Poldrack</surname><given-names>Benjamin</given-names></name>
        </person-group>
        <article-title>datalad-crawler: DataLad extension for crawling external resources</article-title>
        <publisher-name>Zenodo</publisher-name>
        <year iso-8601-date="2021">2021</year>
        <uri>https://zenodo.org/record/2558512</uri>
        <pub-id pub-id-type="doi">10.5281/ZENODO.2558512</pub-id>
      </element-citation>
    </ref>
    <ref id="ref-datalad-neuroimagingU003Azenodo">
      <element-citation>
        <person-group person-group-type="author">
          <name><surname>Hanke</surname><given-names>Michael</given-names></name>
          <name><surname>Halchenko</surname><given-names>Yaroslav</given-names></name>
          <name><surname>Poldrack</surname><given-names>Benjamin</given-names></name>
          <name><surname>Meyer</surname><given-names>Kyle</given-names></name>
        </person-group>
        <article-title>datalad-neuroimaging: DataLad extension for neuroimaging</article-title>
        <publisher-name>Zenodo</publisher-name>
        <year iso-8601-date="2020">2020</year>
        <uri>https://zenodo.org/record/3874225</uri>
        <pub-id pub-id-type="doi">10.5281/ZENODO.3874225</pub-id>
      </element-citation>
    </ref>
    <ref id="ref-datalad-osfU003Azenodo">
      <element-citation>
        <person-group person-group-type="author">
          <name><surname>Hanke</surname><given-names>Michael</given-names></name>
          <name><surname>Poldrack</surname><given-names>Benjamin</given-names></name>
          <name><surname>Wagner</surname><given-names>Adina S.</given-names></name>
          <name><surname>Huijser</surname><given-names>Dorien</given-names></name>
          <name><surname>Sahoo</surname><given-names>Ashish K.</given-names></name>
          <name><surname>Boos</surname><given-names>Moritz</given-names></name>
          <name><surname>Steinkamp</surname><given-names>Simon R.</given-names></name>
          <name><surname>Guenther</surname><given-names>Nick</given-names></name>
          <name><surname>Appelhoff</surname><given-names>Stefan</given-names></name>
        </person-group>
        <article-title>datalad-osf: DataLad extension for integration with OSF.io</article-title>
        <publisher-name>Zenodo</publisher-name>
        <year iso-8601-date="2021">2021</year>
        <uri>https://zenodo.org/record/3900277</uri>
        <pub-id pub-id-type="doi">10.5281/ZENODO.3900277</pub-id>
      </element-citation>
    </ref>
    <ref id="ref-datalad-handbookU003Azenodo">
      <element-citation publication-type="book">
        <person-group person-group-type="author">
          <name><surname>Wagner</surname><given-names>Adina S.</given-names></name>
          <name><surname>Waite</surname><given-names>Laura K.</given-names></name>
          <name><surname>Meyer</surname><given-names>Kyle</given-names></name>
          <name><surname>Heckner</surname><given-names>Marisa K.</given-names></name>
          <name><surname>Kadelka</surname><given-names>Tobias</given-names></name>
          <name><surname>Reuter</surname><given-names>Niels</given-names></name>
          <name><surname>Waite</surname><given-names>Alexander Q.</given-names></name>
          <name><surname>Poldrack</surname><given-names>Benjamin</given-names></name>
          <name><surname>Markiewicz</surname><given-names>Christopher J.</given-names></name>
          <name><surname>Halchenko</surname><given-names>Yaroslav O.</given-names></name>
          <name><surname>Vavra</surname><given-names>Peter</given-names></name>
          <name><surname>Chormai</surname><given-names>Pattarawat</given-names></name>
          <name><surname>Poline</surname><given-names>Jean-Baptiste</given-names></name>
          <name><surname>Paas</surname><given-names>Lya K.</given-names></name>
          <name><surname>Herholz</surname><given-names>Peer</given-names></name>
          <name><surname>Mochalski</surname><given-names>Lisa N.</given-names></name>
          <name><surname>Kraljevic</surname><given-names>Nevena</given-names></name>
          <name><surname>Wiersch</surname><given-names>Lisa</given-names></name>
          <name><surname>Hutton</surname><given-names>Alexandre</given-names></name>
          <name><surname>Pustina</surname><given-names>Dorian</given-names></name>
          <name><surname>Baagil</surname><given-names>Hamzah Hamid</given-names></name>
          <name><surname>Glatard</surname><given-names>Tristan</given-names></name>
          <name><surname>Oliveira</surname><given-names>Sarah</given-names></name>
          <name><surname>Ippoliti</surname><given-names>Giulia</given-names></name>
          <name><surname>Mönch</surname><given-names>Christian</given-names></name>
          <name><surname>Huijser</surname><given-names>Dorien</given-names></name>
          <name><surname>Togaru</surname><given-names>Surya T.</given-names></name>
          <name><surname>Rokem</surname><given-names>Ariel</given-names></name>
          <name><surname>Gau</surname><given-names>Rémi</given-names></name>
          <name><surname>Bomba</surname><given-names>Judith</given-names></name>
          <name><surname>Wierzba</surname><given-names>Małgorzata</given-names></name>
          <name><surname>Appelhoff</surname><given-names>Stefan</given-names></name>
          <name><surname>Joseph</surname><given-names>Michael</given-names></name>
          <name><surname>Hanke</surname><given-names>Michael</given-names></name>
        </person-group>
        <source>The DataLad Handbook</source>
        <publisher-name>Zenodo</publisher-name>
        <year iso-8601-date="2021">2021</year>
        <uri>https://zenodo.org/record/4495560</uri>
        <pub-id pub-id-type="doi">10.5281/ZENODO.4495560</pub-id>
      </element-citation>
    </ref>
    <ref id="ref-datalad-handbookU003Ause-cases">
      <element-citation publication-type="chapter">
        <person-group person-group-type="author">
          <name><surname>Wagner</surname><given-names>Adina S.</given-names></name>
          <name><surname>Waite</surname><given-names>Laura K.</given-names></name>
          <name><surname>Meyer</surname><given-names>Kyle</given-names></name>
          <name><surname>Heckner</surname><given-names>Marisa K.</given-names></name>
          <name><surname>Kadelka</surname><given-names>Tobias</given-names></name>
          <name><surname>Reuter</surname><given-names>Niels</given-names></name>
          <name><surname>Waite</surname><given-names>Alexander Q.</given-names></name>
          <name><surname>Poldrack</surname><given-names>Benjamin</given-names></name>
          <name><surname>Markiewicz</surname><given-names>Christopher J.</given-names></name>
          <name><surname>Halchenko</surname><given-names>Yaroslav O.</given-names></name>
          <name><surname>Vavra</surname><given-names>Peter</given-names></name>
          <name><surname>Chormai</surname><given-names>Pattarawat</given-names></name>
          <name><surname>Poline</surname><given-names>Jean-Baptiste</given-names></name>
          <name><surname>Paas</surname><given-names>Lya K.</given-names></name>
          <name><surname>Herholz</surname><given-names>Peer</given-names></name>
          <name><surname>Mochalski</surname><given-names>Lisa N.</given-names></name>
          <name><surname>Kraljevic</surname><given-names>Nevena</given-names></name>
          <name><surname>Wiersch</surname><given-names>Lisa</given-names></name>
          <name><surname>Hutton</surname><given-names>Alexandre</given-names></name>
          <name><surname>Pustina</surname><given-names>Dorian</given-names></name>
          <name><surname>Baagil</surname><given-names>Hamzah Hamid</given-names></name>
          <name><surname>Glatard</surname><given-names>Tristan</given-names></name>
          <name><surname>Oliveira</surname><given-names>Sarah</given-names></name>
          <name><surname>Ippoliti</surname><given-names>Giulia</given-names></name>
          <name><surname>Mönch</surname><given-names>Christian</given-names></name>
          <name><surname>Huijser</surname><given-names>Dorien</given-names></name>
          <name><surname>Togaru</surname><given-names>Surya T.</given-names></name>
          <name><surname>Rokem</surname><given-names>Ariel</given-names></name>
          <name><surname>Gau</surname><given-names>Rémi</given-names></name>
          <name><surname>Bomba</surname><given-names>Judith</given-names></name>
          <name><surname>Wierzba</surname><given-names>Małgorzata</given-names></name>
          <name><surname>Appelhoff</surname><given-names>Stefan</given-names></name>
          <name><surname>Joseph</surname><given-names>Michael</given-names></name>
          <name><surname>Hanke</surname><given-names>Michael</given-names></name>
        </person-group>
        <article-title>The DataLad Handbook: Use Cases</article-title>
        <year iso-8601-date="2021">2021</year>
        <uri>http://handbook.datalad.org/usecases/intro.html</uri>
      </element-citation>
    </ref>
    <ref id="ref-datalad-handbookU003Acheatsheet">
      <element-citation publication-type="chapter">
        <person-group person-group-type="author">
          <name><surname>Wagner</surname><given-names>Adina S.</given-names></name>
        </person-group>
        <article-title>The DataLad Handbook: Cheatsheet</article-title>
        <year iso-8601-date="2020">2020</year>
        <uri>http://handbook.datalad.org/r.html?cheatsheet</uri>
      </element-citation>
    </ref>
    <ref id="ref-git-annexU003Aspecial_remotes_protocol">
      <element-citation>
        <person-group person-group-type="author">
          <name><surname>Hess</surname><given-names>Joey</given-names></name>
        </person-group>
        <article-title>Git-annex: External special remote protocol</article-title>
        <year iso-8601-date="2013">2013</year>
        <uri>https://git-annex.branchable.com/design/external_special_remote_protocol/</uri>
      </element-citation>
    </ref>
    <ref id="ref-git-annexU003Aspecial_remotes">
      <element-citation>
        <person-group person-group-type="author">
          <name><surname>Hess</surname><given-names>Joey</given-names></name>
        </person-group>
        <article-title>Git-annex: Special remotes</article-title>
        <year iso-8601-date="2011">2011</year>
        <uri>https://git-annex.branchable.com/special_remotes/</uri>
      </element-citation>
    </ref>
    <ref id="ref-git-annexU003Aprojects-datalad">
      <element-citation>
        <person-group person-group-type="author">
          <name><surname>Hess</surname><given-names>Joey</given-names></name>
          <string-name>DataLad Team</string-name>
        </person-group>
        <article-title>Git-annex: DataLad project - bug and todo report</article-title>
        <year iso-8601-date="2016">2016</year>
        <uri>https://git-annex.branchable.com/projects/datalad</uri>
      </element-citation>
    </ref>
    <ref id="ref-yodaU003Amyyoda">
      <element-citation>
        <person-group person-group-type="author">
          <string-name>YODA Team</string-name>
        </person-group>
        <article-title>YODA: README</article-title>
        <year iso-8601-date="2021">2021</year>
        <uri>https://github.com/myyoda/myyoda</uri>
      </element-citation>
    </ref>
    <ref id="ref-FAIR2016">
      <element-citation publication-type="article-journal">
        <person-group person-group-type="author">
          <name><surname>Wilkinson</surname><given-names>Mark D.</given-names></name>
          <name><surname>Dumontier</surname><given-names>Michel</given-names></name>
          <name><surname>Aalbersberg</surname><given-names>IJsbrand Jan</given-names></name>
          <name><surname>Appleton</surname><given-names>Gabrielle</given-names></name>
          <name><surname>Axton</surname><given-names>Myles</given-names></name>
          <name><surname>Baak</surname><given-names>Arie</given-names></name>
          <name><surname>Blomberg</surname><given-names>Niklas</given-names></name>
          <name><surname>Boiten</surname><given-names>Jan-Willem</given-names></name>
          <name><surname>Silva Santos</surname><given-names>Luiz Bonino da</given-names></name>
          <name><surname>Bourne</surname><given-names>Philip E.</given-names></name>
          <name><surname>Bouwman</surname><given-names>Jildau</given-names></name>
          <name><surname>Brookes</surname><given-names>Anthony J.</given-names></name>
          <name><surname>Clark</surname><given-names>Tim</given-names></name>
          <name><surname>Crosas</surname><given-names>Mercè</given-names></name>
          <name><surname>Dillo</surname><given-names>Ingrid</given-names></name>
          <name><surname>Dumon</surname><given-names>Olivier</given-names></name>
          <name><surname>Edmunds</surname><given-names>Scott</given-names></name>
          <name><surname>Evelo</surname><given-names>Chris T.</given-names></name>
          <name><surname>Finkers</surname><given-names>Richard</given-names></name>
          <name><surname>Gonzalez-Beltran</surname><given-names>Alejandra</given-names></name>
          <name><surname>Gray</surname><given-names>Alasdair J. G.</given-names></name>
          <name><surname>Groth</surname><given-names>Paul</given-names></name>
          <name><surname>Goble</surname><given-names>Carole</given-names></name>
          <name><surname>Grethe</surname><given-names>Jeffrey S.</given-names></name>
          <name><surname>Heringa</surname><given-names>Jaap</given-names></name>
          <name><surname>Hoen</surname><given-names>Peter A. C ’t</given-names></name>
          <name><surname>Hooft</surname><given-names>Rob</given-names></name>
          <name><surname>Kuhn</surname><given-names>Tobias</given-names></name>
          <name><surname>Kok</surname><given-names>Ruben</given-names></name>
          <name><surname>Kok</surname><given-names>Joost</given-names></name>
          <name><surname>Lusher</surname><given-names>Scott J.</given-names></name>
          <name><surname>Martone</surname><given-names>Maryann E.</given-names></name>
          <name><surname>Mons</surname><given-names>Albert</given-names></name>
          <name><surname>Packer</surname><given-names>Abel L.</given-names></name>
          <name><surname>Persson</surname><given-names>Bengt</given-names></name>
          <name><surname>Rocca-Serra</surname><given-names>Philippe</given-names></name>
          <name><surname>Roos</surname><given-names>Marco</given-names></name>
          <name><surname>Schaik</surname><given-names>Rene van</given-names></name>
          <name><surname>Sansone</surname><given-names>Susanna-Assunta</given-names></name>
          <name><surname>Schultes</surname><given-names>Erik</given-names></name>
          <name><surname>Sengstag</surname><given-names>Thierry</given-names></name>
          <name><surname>Slater</surname><given-names>Ted</given-names></name>
          <name><surname>Strawn</surname><given-names>George</given-names></name>
          <name><surname>Swertz</surname><given-names>Morris A.</given-names></name>
          <name><surname>Thompson</surname><given-names>Mark</given-names></name>
          <name><surname>Lei</surname><given-names>Johan van der</given-names></name>
          <name><surname>Mulligen</surname><given-names>Erik van</given-names></name>
          <name><surname>Velterop</surname><given-names>Jan</given-names></name>
          <name><surname>Waagmeester</surname><given-names>Andra</given-names></name>
          <name><surname>Wittenburg</surname><given-names>Peter</given-names></name>
          <name><surname>Wolstencroft</surname><given-names>Katherine</given-names></name>
          <name><surname>Zhao</surname><given-names>Jun</given-names></name>
          <name><surname>Mons</surname><given-names>Barend</given-names></name>
        </person-group>
        <article-title>The FAIR guiding principles for scientific data management and stewardship</article-title>
        <source>Scientific Data</source>
        <publisher-name>Springer Science; Business Media LLC</publisher-name>
        <year iso-8601-date="2016-03">2016</year><month>03</month>
        <volume>3</volume>
        <issue>1</issue>
        <uri>https://doi.org/10.1038/sdata.2016.18</uri>
        <pub-id pub-id-type="doi">10.1038/sdata.2016.18</pub-id>
      </element-citation>
    </ref>
    <ref id="ref-opensourceU003Agit-binary">
      <element-citation>
        <person-group person-group-type="author">
          <name><surname>Kenlon</surname><given-names>Seth</given-names></name>
        </person-group>
        <article-title>How to manage binary blobs with git</article-title>
        <year iso-8601-date="2016">2016</year>
        <uri>https://opensource.com/life/16/8/how-manage-binary-blobs-git-part-7</uri>
      </element-citation>
    </ref>
    <ref id="ref-Wittkuhn_2021">
      <element-citation publication-type="article-journal">
        <person-group person-group-type="author">
          <name><surname>Wittkuhn</surname><given-names>Lennart</given-names></name>
          <name><surname>Schuck</surname><given-names>Nicolas W.</given-names></name>
        </person-group>
        <article-title>Dynamics of fMRI patterns reflect sub-second activation sequences and reveal replay in human visual cortex</article-title>
        <source>Nature Communications</source>
        <publisher-name>Springer Science; Business Media LLC</publisher-name>
        <year iso-8601-date="2021-03">2021</year><month>03</month>
        <volume>12</volume>
        <issue>1</issue>
        <uri>https://doi.org/10.1038/s41467-021-21970-2</uri>
        <pub-id pub-id-type="doi">10.1038/s41467-021-21970-2</pub-id>
      </element-citation>
    </ref>
    <ref id="ref-Ciric_2021">
      <element-citation publication-type="article-journal">
        <person-group person-group-type="author">
          <name><surname>Ciric</surname><given-names>Rastko</given-names></name>
          <name><surname>Lorenz</surname><given-names>Romy</given-names></name>
          <name><surname>Thompson</surname><given-names>William</given-names></name>
          <name><surname>Goncalves</surname><given-names>Mathias</given-names></name>
          <name><surname>MacNicol</surname><given-names>Eilidh</given-names></name>
          <name><surname>Markiewicz</surname><given-names>Christopher</given-names></name>
          <name><surname>Halchenko</surname><given-names>Yaroslav</given-names></name>
          <name><surname>Ghosh</surname><given-names>Satrajit</given-names></name>
          <name><surname>Gorgolewski</surname><given-names>Krzysztof</given-names></name>
          <name><surname>Poldrack</surname><given-names>Russell</given-names></name>
          <name><surname>Esteban</surname><given-names>Oscar</given-names></name>
        </person-group>
        <article-title>TemplateFlow: A community archive of imaging templates and atlases for improved consistency in neuroimaging</article-title>
        <publisher-name>Research Square</publisher-name>
        <year iso-8601-date="2021-02">2021</year><month>02</month>
        <uri>https://doi.org/10.21203/rs.3.rs-264855/v1</uri>
        <pub-id pub-id-type="doi">10.21203/rs.3.rs-264855/v1</pub-id>
      </element-citation>
    </ref>
    <ref id="ref-datasetsU003ALAAC-LSCP">
      <element-citation>
        <person-group person-group-type="author">
          <name><surname>Gautheron</surname><given-names>Lucas</given-names></name>
        </person-group>
        <article-title>The LAAC superdataset: Datasets of infant day-long recordings</article-title>
        <year iso-8601-date="2021">2021</year>
        <uri>https://github.com/LAAC-LSCP/datasets</uri>
      </element-citation>
    </ref>
    <ref id="ref-bidsU003Apaper">
      <element-citation publication-type="article-journal">
        <person-group person-group-type="author">
          <name><surname>Gorgolewski</surname><given-names>Krzysztof J.</given-names></name>
          <name><surname>Auer</surname><given-names>Tibor</given-names></name>
          <name><surname>Calhoun</surname><given-names>Vince D.</given-names></name>
          <name><surname>Craddock</surname><given-names>R. Cameron</given-names></name>
          <name><surname>Das</surname><given-names>Samir</given-names></name>
          <name><surname>Duff</surname><given-names>Eugene P.</given-names></name>
          <name><surname>Flandin</surname><given-names>Guillaume</given-names></name>
          <name><surname>Ghosh</surname><given-names>Satrajit S.</given-names></name>
          <name><surname>Glatard</surname><given-names>Tristan</given-names></name>
          <name><surname>Halchenko</surname><given-names>Yaroslav O.</given-names></name>
          <name><surname>Handwerker</surname><given-names>Daniel A.</given-names></name>
          <name><surname>Hanke</surname><given-names>Michael</given-names></name>
          <name><surname>Keator</surname><given-names>David</given-names></name>
          <name><surname>Li</surname><given-names>Xiangrui</given-names></name>
          <name><surname>Michael</surname><given-names>Zachary</given-names></name>
          <name><surname>Maumet</surname><given-names>Camille</given-names></name>
          <name><surname>Nichols</surname><given-names>B. Nolan</given-names></name>
          <name><surname>Nichols</surname><given-names>Thomas E.</given-names></name>
          <name><surname>Pellman</surname><given-names>John</given-names></name>
          <name><surname>Poline</surname><given-names>Jean-Baptiste</given-names></name>
          <name><surname>Rokem</surname><given-names>Ariel</given-names></name>
          <name><surname>Schaefer</surname><given-names>Gunnar</given-names></name>
          <name><surname>Sochat</surname><given-names>Vanessa</given-names></name>
          <name><surname>Triplett</surname><given-names>William</given-names></name>
          <name><surname>Turner</surname><given-names>Jessica A.</given-names></name>
          <name><surname>Varoquaux</surname><given-names>Gaël</given-names></name>
          <name><surname>Poldrack</surname><given-names>Russell A.</given-names></name>
        </person-group>
        <article-title>The brain imaging data structure, a format for organizing and describing outputs of neuroimaging experiments</article-title>
        <source>Scientific Data</source>
        <publisher-name>Springer Science; Business Media LLC</publisher-name>
        <year iso-8601-date="2016-06">2016</year><month>06</month>
        <volume>3</volume>
        <issue>1</issue>
        <uri>https://doi.org/10.1038/sdata.2016.44</uri>
        <pub-id pub-id-type="doi">10.1038/sdata.2016.44</pub-id>
      </element-citation>
    </ref>
    <ref id="ref-Gautheron_2021">
      <element-citation publication-type="article-journal">
        <person-group person-group-type="author">
          <name><surname>Gautheron</surname><given-names>Lucas</given-names></name>
          <name><surname>Rochat</surname><given-names>Nicolas</given-names></name>
          <name><surname>Cristia</surname><given-names>Alejandrina</given-names></name>
        </person-group>
        <article-title>Managing, storing, and sharing long-form recordings and their annotations</article-title>
        <publisher-name>Center for Open Science</publisher-name>
        <year iso-8601-date="2021-05">2021</year><month>05</month>
        <uri>https://doi.org/10.31234/osf.io/w8trm</uri>
        <pub-id pub-id-type="doi">10.31234/osf.io/w8trm</pub-id>
      </element-citation>
    </ref>
    <ref id="ref-jtrack">
      <element-citation publication-type="article-journal">
        <person-group person-group-type="author">
          <name><surname>Far</surname><given-names>Mehran Sahandi</given-names></name>
          <name><surname>Stolz</surname><given-names>Michael</given-names></name>
          <name><surname>Fischer</surname><given-names>Jona M.</given-names></name>
          <name><surname>Eickhoff</surname><given-names>Simon B.</given-names></name>
          <name><surname>Dukart</surname><given-names>Juergen</given-names></name>
        </person-group>
        <article-title>JTrack: A digital biomarker platform for remote monitoring in neuropsychiatric and psychiatric diseases</article-title>
        <source>CoRR</source>
        <year iso-8601-date="2021">2021</year>
        <volume>abs/2101.10091</volume>
        <uri>https://arxiv.org/abs/2101.10091</uri>
      </element-citation>
    </ref>
  </ref-list>
</ref-list>
<fn-group>
  <fn id="fn1">
    <label>1</label><p>https://en.wikipedia.org/wiki/Git#Adoption</p>
  </fn>
</fn-group>
</back>
</article>
